# Supplementary material for: Combination of Analytical and Statistical Methods in Order to Optimize Antibacterial Activity of Clary Sage Supercritical Fluid Extracts
Source: Molecules. 2021 Oct 26;26(21):6449. doi: 10.3390/molecules26216449 (PMC8586929; doi:10.3390/molecules26216449)
Supplement: Supplementary file 1 [file molecules-26-06449-s001.zip]

Archive with 1 entries (1 files):
- molecules-1414810-supplementary.pdf
